# Supplementary material for: Coronary Artery Disease with Elevated Levels of HDL Cholesterol Is Associated with Distinct Lipid Signatures
Source: Metabolites. 2023 May 26;13(6):695. doi: 10.3390/metabo13060695 (PMC10301469; doi:10.3390/metabo13060695)
Supplement: Supplementary file 1 [file metabolites-13-00695-s001.zip]

Archive with 1 entries (1 files):
- metabolites-2372115-supplementary.pdf
